# Supplementary material for: Elevated Asporin expression in human atherosclerotic plaques promotes their stability and reduces the risk for cardiovascular events
Source: Cardiovasc Res. 2026 Jan 20;122(3):349–62. doi: 10.1093/cvr/cvag015 (PMC13019687; doi:10.1093/cvr/cvag015)
Supplement: cvag015_Supplementary_Data [file cvag015_supplementary_data.zip]

Archive with 11 entries (11 files):
- Figure S1.pdf
- Figure S2.pdf
- Figure S3.pdf
- Figure S4.pdf
- Figure S5.pdf
- Figure S6.pdf
- Figure S7.pdf
- Figure S8.pdf
- Figure S9.pdf
- Supplementary Material_figure_legends_.docx
- Supplementary Material_tables.docx
